# Supplementary material for: Patient-Derived Bladder Cancer Organoid Models in Tumor Biology and Drug Testing: A Systematic Review
Source: Cancers (Basel). 2022 Apr 20;14(9):2062. doi: 10.3390/cancers14092062 (PMC9104249; doi:10.3390/cancers14092062)
Supplement: Supplementary file 1 [file cancers-14-02062-s001.zip]

Archive with 2 entries (2 files):
- Supplemmentary Table S1.pdf
- Table S2.xlsx
