# Supplementary material for: Patient-Derived Bladder Cancer Organoid Models in Tumor Biology and Drug Testing: A Systematic Review
Source: Cancers (Basel). 2022 Apr 20;14(9):2062. doi: 10.3390/cancers14092062 (PMC9104249; doi:10.3390/cancers14092062)
Supplement: Supplementary file 1 [file cancers-14-02062-s001.zip › Table S2.xlsx]

## Sheet: Publication Info
Paper ID	Title	Authors	Year	Country	DOI	Included/excluded
Burgues2007	A chemosensitivity test for superficial bladder cancer based on three-dimensional culture of tumour spheroids	Burgués JP, Gómez L, Pontones JL, Vera CD, Jiménez-Cruz JF, Ozonas M.	2007	Spain	10.1016/j.eururo.2006.10.034	Included
Fierabracci2007	Identification and characterization of adult stem/progenitor cells in the human bladder (bladder spheroids): perspectives of application in pediatric surgery.	Fierabracci A., Caione P., Di Giovine M., Zavaglia D., Bottazzo G.F.	2007	Italy	10.1007/s00383-007-1906-x	Included
Bentivegna2010	Biological heterogeneity of putative bladder cancer stem-like cell populations from human bladder transitional cell carcinoma samples	Bentivegna A, Conconi D, Panzeri E, Sala E, Bovo G, Viganò P, Brunelli S, Bossi M, Tredici G, Strada G, Dalprà L.	2010	Italy	10.1111/j.1349-7006.2009.01414.x	Included
Hofner2013	Development and characteristics of preclinical experimental models for the research of rare neuroendocrine bladder cancer	Hofner T, Macher-Goeppinger S, Klein C, Rigo-Watermeier T, Eisen C, Pahernik S, Hohenfellner M, Trumpp A, Sprick MR.	2013	Germany	10.1016/j.juro.2013.06.053	Included
Okuyama2013	Involvement of heregulin/HER3 in the primary culture of human urothelial cancer	Okuyama H, Yoshida T, Endo H, Nakayama M, Nonomura N, Nishimura K, Inoue M.	2013	Japan	10.1016/j.juro.2012.12.106	Included
Yoshida2015a	High-dose chemotherapeutics of intravesical chemotherapy rapidly induce mitochondrial dysfunction in bladder cancer-derived spheroids	Yoshida T, Okuyama H, Nakayama M, Endo H, Nonomura N, Nishimura K, Inoue M.	2015	Japan	10.1111/cas.12567	Included
Yoshida2015b	Dynamic Change in p63 Protein Expression during Implantation of Urothelial Cancer Clusters	Yoshida T, Okuyama H, Nakayama M, Endo H, Tomita Y, Nonomura N, Nishimura K, Inoue M.	2015	Japan	10.1016/j.neo.2015.07.004	Included
Gabig2016	Clostridium perfringens enterotoxin as a potential drug for intravesical treatment of bladder cancer	Gabig TG, Waltzer WC, Whyard T, Romanov V.	2016	USA	10.1016/j.bbrc.2016.08.046	Included
Gheibi2017	Microchamber Cultures of Bladder Cancer: A Platform for Characterizing Drug Responsiveness and Resistance in PDX and Primary Cancer Cells	Gheibi P, Zeng S, Son KJ, Vu T, Ma AH, Dall'Era MA, Yap SA, de Vere White RW, Pan CX, Revzin A.	2017	USA	10.1038/s41598-017-12543-9	Included
Pauli2017	Personalized In Vitro and In Vivo Cancer Models to Guide Precision Medicine	Chantal Pauli; Benjamin D. Hopkins; Davide Prandi; Reid Shaw; Tarcisio Fedrizzi; Andrea Sboner; Verena Sailer; Michael Augello; Loredana Puca; Rachele Rosati; Terra J. McNary; Yelena Churakova; Cynthia Cheung; Joanna Triscott; David Pisapia; Rema Rao; Juan Miguel Mosquera; Brian Robinson; Bishoy M. Faltas; Brooke E. Emerling; Vijayakrishna K. Gadi; Brady Bernard; Olivier Elemento; Himisha Beltran…	2017	USA	10.1158/2159-8290.CD-16-1154	Included
Ooki2018	CD24 regulates cancer stem cell (CSC)-like traits and a panel of CSC-related molecules serves as a non-invasive urinary biomarker for the detection of bladder cancer	Ooki A, VandenBussche CJ, Kates M, Hahn NM, Matoso A, McConkey DJ, Bivalacqua TJ, Hoque MO.	2018	USA	10.1038/s41416-018-0291-7	Included
Lee2018	Tumor Evolution and Drug Response in Patient-Derived Organoid Models of Bladder Cancer	Lee SH, Hu W, Matulay JT, Silva MV, Owczarek TB, Kim K, Chua CW, Barlow LJ, Kandoth C, Williams AB, Bergren SK, Pietzak EJ, Anderson CB, Benson MC, Coleman JA, Taylor BS, Abate-Shen C, McKiernan JM, Al-Ahmadie H, Solit DB, Shen MM.	2018	USA	10.1016/j.cell.2018.03.017	Included
Yoshida2018	Three-dimensional organoid culture reveals involvement of Wnt/Î²-catenin pathway in proliferation of bladder cancer cells	Yoshida T, Sopko NA, Kates M, Liu X, Joice G, McConkey DJ, Bivalacqua TJ.	2018	USA	10.18632/oncotarget.24308	Included
Neal2018	Organoid Modeling of the Tumor Immune Microenvironment	Neal J.T., Li X., Zhu J., Giangarra V., Grzeskowiak C.L., Ju J., Liu I.H., Chiou S.-H., Salahudeen A.A., Smith A.R., Deutsch B.C., Liao L., Zemek A.J., Zhao F., Karlsson K., Schultz L.M., Metzner T.J., Nadauld L.D., Tseng Y.-Y., Alkhairy S., Oh C., Keskula P., Mendoza-Villanueva D., De La Vega F.M., Kunz P.L., Liao J.C., Leppert J.T., Sunwoo J.B., Sabatti C., Boehm J.S., Hahn W.C., Zheng G.X.Y., …	2018	USA	10.1016/j.cell.2018.11.021	Included
Kita2019	Systematic chemical screening identifies disulfiram as a repurposed drug that enhances sensitivity to cisplatin in bladder cancer: a summary of preclinical studies	Kita Y, Hamada A, Saito R, Teramoto Y, Tanaka R, Takano K, Nakayama K, Murakami K, Matsumoto K, Akamatsu S, Yamasaki T, Inoue T, Tabata Y, Okuno Y, Ogawa O, Kobayashi T.	2019	Japan	10.1038/s41416-019-0609-0	Included
Mullenders2019	Mouse and human urothelial cancer organoids: A tool for bladder cancer research	Mullenders J, de Jongh E, Brousali A, Roosen M, Blom JPA, Begthel H, Korving J, Jonges T, Kranenburg O, Meijer R, Clevers HC.	2019	Netherlands	10.1073/pnas.1803595116	Included
Kim2020	Creation of bladder assembloids mimicking tissue regeneration and cancer	Kim E, Choi S, Kang B, Kong J, Kim Y, Yoon WH, Lee HR, Kim S, Kim HM, Lee H, Yang C, Lee YJ, Kang M, Roh TY, Jung S, Kim S, Ku JH, Shin K.	2020	South Korea	10.1038/s41586-020-3034-x	Included
Whyard2020	Organoid model of urothelial cancer: establishment and applications for bladder cancer research	Whyard T, Liu J, Darras FS, Waltzer WC, Romanov V.	2020	USA	10.2144/btn-2020-0068	Included
Namekawa2020	ALDH1A1 in patient-derived bladder cancer spheroids activates retinoic acid signaling leading to TUBB3 overexpression and tumor progression	Namekawa T, Ikeda K, Horie-Inoue K, Suzuki T, Okamoto K, Ichikawa T, Yano A, Kawakami S, Inoue S.	2020	Japan	10.1002/ijc.32505	Included
Yoon2020	Use of inkjet-printed single cells to quantify intratumoral heterogeneity	Yoon W.H., Lee H.-R., Kim S., Kim E., Ku J.H., Shin K., Jung S.	2020	South Korea	10.1088/1758-5090/ab9491	Included
Amaral2020	A simple three-dimensional in vitro culture mimicking the in vivo-like cell behavior of bladder patient-derived xenograft models	Amaral R., Zimmermann M., Ma A.-H., Zhang H., Swiech K., Pan C.-X.	2020	USA	10.3390/cancers12051304	Included
Murakami2021	Antitumor effect of WEE1 blockade as monotherapy or in combination with cisplatin in urothelial cancer	Murakami K, Kita Y, Sakatani T, Hamada A, Mizuno K, Nakamura K, Takada H, Matsumoto K, Sano T, Goto T, Akamatsu S, Saito R, Tsuruyama T, Ogawa O, Kobayashi T.	2021	Japan	10.1111/cas.15051	Included
Yu2021	Patient-derived organoids of bladder cancer recapitulate antigen expression profiles and serve as a personal evaluation model for CAR-T cells in vitro	Yu L., Li Z., Mei H., Li W., Chen D., Liu L., Zhang Z., Sun Y., Song F., Chen W., Huang W.	2021	China	10.1002/cti2.1248	Included
Cai2021	A bladder cancer patient-derived xenograft displays aggressive growth dynamics in vivo and in organoid culture	Cai, EY; Garcia, J; Liu, YZ; Vakar-Lopez, F; Arora, S; Nguyen, HM; Lakely, B; Brown, L; Wong, A; Montgomery, B; Lee, JK; Corey, E; Wright, JL; Hsieh, AC; Lam, HM	2021	USA	10.1038/s41598-021-83662-7	Included
							Exclusion reason
Booth2002	Towards defining roles and relationships for tenascin-C and TGFbeta-1 in the normal and neoplastic urinary bladder	Booth C, Harnden P, Selby PJ, Southgate J.	2002	UK	10.1002/path.1214	Excluded	Cell lines only
Daher2004	Growth, differentiation and senescence of normal human urothelium in an organ-like culture	Daher A., De Boer W.I., Le Frère-Belda M.-A., Kheuang L., Abbou C.C., Radvanyi F., Jaurand M.-C., Thiery J.P., Diez De Medina S.G., Chopin D.K.	2004	France	10.1016/j.eururo.2004.01.002	Excluded	Not bladder/urothelial cells
Kates2015	Tissue-engineered urinary conduits	Kates M, Singh A, Matsui H, Steinberg GD, Smith ND, Schoenberg MP, Bivalacqua TJ.	2015	USA	10.1007/s11934-015-0480-3	Excluded	Not spheroids/organoids
Kong2020	Network-based machine learning in colorectal and bladder organoid models predicts anti-cancer drug efficacy in patients	Kong J, Lee H, Kim D, Han SK, Ha D, Shin K, Kim S.	2020	South Korea	10.1038/s41467-020-19313-8	Excluded	Network based machine learning using data from Lee2018
Tan2021	SRT1720 inhibits the growth of bladder cancer in organoids and murine models through the SIRT1-HIF axis	Tan P., Wang M., Zhong A., Wang Y., Du J., Wang J., Qi L., Bi Z., Zhang P., Lin T., Zhang J., Yang L., Chen J., Han P., Gong Q., Liu Y., Chen C., Wei Q.	2021	China	10.1038/s41388-021-01999-9	Excluded	Insufficient data
Luo2021	Hypomethylated RRBP1 potentiates tumor malignancy and chemoresistance in upper tract urothelial carcinoma	Luo H.-L., Liu H.-Y., Chang Y.-L., Sung M.-T., Chen P.-Y., Su Y.-L., Huang C.-C., Peng J.-M.	2021	Taiwan	10.3390/ijms22168761	Excluded	Insufficient data
Larsen2021	A pan-cancer organoid platform for precision medicine	Brian M. Larsen, Madhavi Kannan, Lee F. Langer, Benjamin D. Leibowitz, Aicha Bentaieb, Andrea Cancino, Igor Dolgalev, Bridgette E. Drummond, Jonathan R. Dry, Chi-Sing Ho, Gaurav Khullar, Benjamin A. Krantz, Brandon Mapes, Kelly E. McKinnon, Jessica Metti, Jason F. Perera, Tim A. Rand, Veronica Sanchez-Freire, Jenna M. Shaxted, Michelle M. Stein, Michael A. Streit, Yi-Hung Carol Tan, Yilin Zhang, …	2021	USA	10.1016/j.celrep.2021.109429	Excluded	Insufficient data

## Sheet: Material and Processing
Paper ID	Tissue of Origin	Number of Samples (successful/all samples)	Mechanical Dissociation	Enzymatical Dissociation	Duration	Strainer (uM)
Burgues2007	TURB	31 / 40	yes	no	na	no
Fierabracci2007	TURB - normal	6 / 6	no	Collagenase IV	na	no
Bentivegna2010	TURB	29 / 40 (of 50, 10 weren't used)	yes	Collagenase H (0.1%) in DMEM/F12	2-3h	40
Hofner2013	PDX	2 / 2	no	Collagenase IV (1mg/ml) + DNAse I	1-2h	40
Okuyama2013	TURB, RC, PDX	128 / 152 (overlap Yoshida2015, Yoshida2015b)	yes	Liberase DH	2h	yes (retained on strainer)
Yoshida2015a	surgical resection	119 / 176 (overlap Okuyama2013, Yoshida2015)	yes	LiberaseDH	na	100, 40 (ratained on 100 and 40)
Yoshida2015b	PDX, surgical resection, urine	NA (overlap Okuyama2013, Yoshida2015b)	yes	LiberaseDH	na	100, 40 (ratained on 100 and 40)
Gabig2016	TURB	na	yes	LiberaseDH	2h	yes (retained on strainer)
Gheibi2017	PDX, patients	6	yes	Collagenase I in HBSS X3	25'	180, 40 (ratained on 40)
Pauli2017	surgical resection	8 / 24	yes	Collagenase IV, Trypsin, EDTA	na	no (pellet)
Ooki2018	PDX	2	yes (single cells)	Collagenase IV, Hyaluronidase	na	na (High CD24, Low CD24)
Lee2018	TURB, PDX	12 / 18	yes	collagenase, Hyaluronidase in culture medium; TrypLE Express	15'; 4'	100
Yoshida2018	TURB	4	yes	LiberaseDH	na	no
Neal2018	surgical resection	NA (large cohort)	yes	no	no	no
Kita2019	TURB, PDX	6 / 15, 2(PDX)				Yoshida2018 method
Mullenders2019	TURB, RC - normal & tumor	77 / 133	yes	Collagenase in Adv DMEM/F-12, Rock Inh	2x30'	70
Kim2020	TURB, RC - normal & tumor	9	yes	Collagenase I, Collagenase II; ACK lysis buffer (tumor only)	1h	100 (tumor only)
Whyard2020	TURB	4 (5, but 2 cultures were from the same line)	yes	LiberaseDH in Adv DMEM/F-12, Rock Inh	2h	40 (ratained on 40)
Namekawa2020	TURB	2	yes	Collagenase	1h	100
Yoon2020	TURB	2	yes	Collagenase I/II in DMEM, FBS	1h	100
Amaral2020	PDX	2	yes	Collagenase I, 1%, Dispase 5%; Trypsin in EDTA	40'-1h	100
Murakami2021	TURB, PDX	7	no	Liberase DH, DNAse I	1h, 15' (together)	100, 40 (ratained on 100 and 40)
Yu2021	RC	3	yes	Collagenase II in DMEM/F-12, TripLE	45', 5'	70
Cai2021	PDX	2 (early & late P)	yes	Collagenase II 5mg/mL in advDMEM/F-12, Trypsin	1h, 5'	40

## Sheet: Culture Conditions
Paper ID	Matrix	Co-culture	Base Medium	Antibiotics	Glutamax	HEPES	B27	N-acetylcysteine	Nicotinamide	A83-01	R-spondin	Noggin	EGF	FGF10	FGF7	FGF2	bFGF	Rock Inh	FBS	Mercaptoethanol	SB202190	BSA	Other	Comment	Subculture
Burgues2007	no (agar-coated wells)	no	DMEM	pen/strep	0	0	0	0	0	0	0	0	0	0	0	0	0	0	10% (FCS)	0	0	0	L-glut (2%), nonessential amino acids (4X)		na
Fierabracci2007	no	no	DMEM/F12	pen/strep	0	0	0	0	0	0	0	0	20ng/mL	0	0	0	20ng/mL	0	0	0.1mM	0	0	insulin 25ug/mL, transferrin 100ug/mL, progesterone 30uM, putrescine 60uM, sodium selenite 30nM	glucose (25mM), sodiumbicarbonate (3mM), L-glutamine (2mM)	centrifuged and resuspended
Bentivegna2010	no	no	Adv DMEM/F12, (DMEM SF)	0	0	0	0	0	0	0	0	0	20ng/mL	0	0	0	20mg/mL	0	0 / 0.5% (FCS)	0	0	0	0		na
Hofner2013	no	no	DMEM/F-12	na	na	yes	na	na	na	na	na	na	na	na	na	na	yes	na	0	yes	na	na	HSA, vitamins, antioxidants, trace minerals, specific lipids and cloned growth factors, HGF		na
Okuyama2013	Cellmatrix	no	DMEM/F12 (STEMPRO hESC SFM)	0	yes	0	0	0	0	0	0	0	0	0	0	0	yes	0	0	yes	0	yes	HRG, activin A, long-IGF		na
Yoshida2015a	no	no	DMEM/F12 (STEMPRO hESC SFM)	0	yes	0	0	0	0	0	0	0	0	0	0	0	0	0	0	0	0	yes	0	modified Okuyama2013	na
Yoshida2015b	Collagen I	no	DMEM/F12 (STEMPRO hESC SFM)	0	yes	0	0	0	0	0	0	0	0	0	0	0	0	0	0	0	0	yes	0	modified Okuyama2013	na
Gabig2016	Matrigel	no	DMEM/F12 (STEMPRO hESC SFM)	0	yes	0	0	0	0	0	0	0	0	0	0	0	100ng/mL	yes	0	yes	0	yes	HRG (100ng/mL)	modified Okuyama2013	na
Gheibi2017	Matrigel (2,5%)	no	RPMI	pen/strep	0	0	yes (primary only)	0	0	0	0	0	20ng/mL (primary only)	0	0	0	20ng/mL (primary only)	0	30% (PDX only)	0	0	0	0		na
Pauli2017	Matrigel (50%)	no	Adv DMEM	pen/strep/prim	1X	0	yes	1.25mM	10mM	500nM	25mL(conditioned medium)	50mL(conditioned medium)	50ng/mL	20ng/mL	0	0	1ng/mL	10uM	0	0	10uM	0	PGE2 (1uM)		TrypLE 15min 37C
Ooki2018	no	no	DMEM/F-12	0	0	0	yes	0	0	0	0	0	20ng/mL	0	0	0	20ng/mL	0	0	0	0	0	0		self renewal assay: Stempro Accutase Cell Dissociation Reagent, resuspended, 40 strainer
Lee2018	Matrigel (60%)	no	hepatocyte medium	0	1X	0	0	0	0	0	0	0	10ng/mL	0	0	0	0	10uM	0.05	0	0	0	0		Dispase 1h, centrifugation, wash, TrypLE Express 3', resuspended
Yoshida2018	no	no	DMEM/F12 (STEMPRO hESC SFM)	0	yes	0	0	0	0	0	0	0	0	0	0	0	0	0	0	yes	0	yes	0	modified Okuyama2013	na
Neal2018	Collagen I	no	Adv DMEM/F-12	pen/strep	1X	1mM	1X	1mM	10mM	0.5uM	yes (conditioned medium)	yes (conditioned medium)	50ng/mL	0	0	0	0	0	0	0	10uM	0	Wnt3a (conditioned medium), gastrin (10nM)		Collagenase IV 30min 37C, 3x5min wash with FBS
Kita2019	Matrigel	no																						Yoshida2018 method (chemosensitivity assay)
Mullenders2019	BME	no	Adv DMEM/F-12	0	0	0	0.02	1.25mM	10mM	5uM	0	0	0	100ng/mL	25ng/mL	12.5ng/mL	0	10uM (starting culture only)	0	0	0	0	0		TrypLE, pipetting
Kim2020	Matrigel (gf reduced)	yes, CAF, HULEC	Adv DMEM/F-12	pen/strep	1X	10mM	0.5X	1mM	10mM	1uM	0	0	50ng/mL	0		0	0	10uM	0	0	0	0	0		pipetting, centrifuge, Trypsin-EDTA with Rock Inh
Whyard2020	BME	no	Adv DMEM/F-12	0	0	0	0.02	1.25mM	10mM	5uM	0	0	0	100ng/mL	25ng/mL	12.5ng/mL	0	starting culture only	0	0	0	0	HER3 (100ng/mL)		TryplE, pipetting
Namekawa2020	no	no	DMEM/F12 (STEMPRO hESC SFM)	pen/strep	yes	0	0	0	0	0	0	0	0	0	0	0	8ng/mL	20mM	0	0	0	yes	0		Accutase
Yoon2020	Matrigel	no	Adv DMEM	pen/strep	1X	10mM	1X	1mM	10mM	1uM	0	0	50ng/ml	0	0	0	0	10uM	0	0	0	0	0		Collagenase/Dispase, Trypsin/EDTA
Amaral2020	Matrigel (5%)	no	RPMI-1640	pen/strep	0	0	0	0	0	0	0	0	0	0	0	0	0	0	0.1	0	0	0	L-glut (1%), nonessential amino acids (1%)		na
Murakami2021	Matrigel HC	no	DMEM/F-12	pen/strep	yes	0	0	0	0	0	0	0	0	0	0	0	0	0	0	yes	0	yes	StemPro		na
Yu2021	Matrigel	yes, T cells	Adv DMEM/F-12	1X	1X	1X	1X	1.25mM	10mM	500nM	500ng/mL	100ng/mL	50ng/mL	20ng/mL	0	5ng/mL	0	0	0	0	10uM	0	0		TripLE + RI, reseding
Cai2021	Matrigel	no	Adv DMEM/F-12	0	0	0	yes	1.25mM	0	200nM	500ng/mL (conditioned medium)	100ng/mL	50ng/mL	0	0	0	0	10uM	0	0	0	0	0		na

## Sheet: Experimental Conditions
Paper ID	Treatment substances	Treatment duration	Organoid age at the begining
Burgues2007	several intravesical chemo, no comparison with patients data	na	3 days
Fierabracci2007	/	/
Bentivegna2010	differentiation media	na
Hofner2013	HGF, anti-MET	na
Okuyama2013	/	/
Yoshida2015a	/	/
Yoshida2015b	/	/
Gabig2016	Clostridium perfringens enterotoxin (CPE), Mitommycin, Dasatinib	no treatment in CTOS
Gheibi2017	Cisplatin, Gemcitabine, PI3K inhibitor	6 days	10 days
Pauli2017	/	/
Ooki2018	Cisplatin	72h
Lee2018	Trametinib, SCH772984, Erlotinib, Genetespib, FK866, JQ1	6 days	4-5 days
Yoshida2018	Wnt/B-catenin activator (CHIR)	72, 144h
Neal2018	Nivolumab, IgG4	7 days	0 days
Kita2019	DSF, CDDP, DSF+CDDP	6 days	0 days
Mullenders2019	Nutlin3, Epirubicin, Mitomycin, Gemcitabine, Vincristine, Doxorubicin, Cisplatin	5 days	2 days
Kim2020	/	/
Whyard2020	Mitomycin C, CDDP, Dasatinib, Gemcitabine	3 days	2 days
Namekawa2020	ALDH inhibitors (DSF, DEAB)	7 days
Yoon2020	Cisplatin	48h
Amaral2020	Cisplatin, Gemcitabine	24, 48, 72h	6 days
Murakami2021	vehicle, CDDP, AZD-1775, combination (mice PDX), vehicle, CDDP, MK-1775, combination (organoids)	3 weeks (mice PDX), 7 days (organoids)	1 day
Yu2021	coculture with CART	na
Cai2021	Cisplatin	48h	na (0 days)

## Sheet: Analysis
Paper ID	Comparisson with primary tissue	H&E	IHC	IF	qRT PCR	RNAseq	Mutations	FACS	ChIPseq	WB
Burgues2007	/	yes	Collagen IV, KRT7,VIM	/	/	/	/	/	/	/
Fierabracci2007	/	/	/	/	/	/	/	CD34, CD45, CD117, UPK2, SMA, Desmin	/	/
Bentivegna2010	/	yes	Oct3/4, KRT5, KRT14, KRT8/18	CD133, Oct3/4, KRT5, KRT14, KRT8/18, anti-human	/	/	/	/	/	/
Hofner2013	/	yes	CD56, SYN, MET	/	/	/	/	CD24, CD44, CD47, CD26, CD147, CD87, CD133	/	/
Okuyama2013	/	yes	Ki67, a-sma, CDH1, P-HER3, p-AKT, p-S6, UPK3, P63	yes	yes	/	/	EpCAM, CD45, CD31, IgG	/	p-HER3, P-AKT, P-S6, P-ERK, HER3
Yoshida2015a	/	yes	/	/	/	/	/	/	/	PPARP
Yoshida2015b	/	yes	Ki-67, P63, CDH1	Ki-67, P63, CDH1	/	/	/	/	/	p63, CDH2, CDH1
Gabig2016	/	/	/	Claudin 4	/	/	/	/	/	/
Gheibi2017	/	/	/	pan-KRT, F-actin, Ki67	/	/	/	/	/	/
Pauli2017	/	/	/	/	/	/	yes, whole-exome seq	/	/	/
Ooki2018	/	/	/	/	CD24	/	CD24 ko	CD24	/	/
Lee2018	H&E, mutation %	yes	/	CK7, KI67, p53, CK8, CK5, CK14, FOXA1, GATA3, CK20	/	yes, per mol subtype	Targeted seq, top TCGA genes; TERT, KDM6A, CDKN2A, FGFR3,..etc	/	/	/
Yoshida2018	/	/	/	bcatenin	AXIN2, KRT20, KRT18, KRT14, KRT5	/	/	/	/	GAPDH, bcatenin, FOXA1, CK20, CK5
Neal2018	/	/	/	/	/	/	/	yes (PDO TILs)	/	/
Kita2019	/	/	/	/	/	/	/	yes	/	/
Mullenders2019	/	yes	CK5, KI67, CK20, TP63	CK5, CK20, F-actin, DAPI	/	/	FGFR3	/	/	/
Kim2020	Fig1	/	KRT18, vim, CD31, KRT5	FOXA1	/	/	/	/	H3K27ac, FOXA1	/
Whyard2020	/	/	Ecad, Factin, DAPI		/	/	/	/	/	/
Namekawa2020	H&E	yes	ALDH1A1, SOX2, Ki67, TUBB3	/	ALDH1A1, SOX2, CD44, CD133, NANOG	/	/	/	yes	/
Yoon2020	/	/	/	CK18, Ki-67, Caspase3	UPK1, UPK2, FOXA1, KRT5, KRT14, KRT6, HPRT	/	/	/	/	/
Amaral2020	/	yes	/	HIF-1a, Ki67	/	/	/	/	/	/
Murakami2021	/	/	WEE1, p53	/	/	/	/	/	/	/
Yu2021	H&E, gene expression, alterations	yes	/	CK5, Ki67, p53, CK7, ECAD, GATA3, UPII, CK20, P63, CD44; MUC	/	yes	yes, whole-exome seq	for CART	/	/
Cai2021	comparisson with PDX	yes	/	/	/	yes	yes, from RNA-seq	/	/	/
